# Supplementary material for: Development of a Novel Method for Analyzing Pseudomonas aeruginosa Twitching Motility and Its Application to Define the AmrZ Regulon
Source: PLoS One. 2015 Aug 26;10(8):e0136426. doi: 10.1371/journal.pone.0136426 (PMC4550253; doi:10.1371/journal.pone.0136426)
Supplement: S2 Table — (XLS) [file pone.0136426.s004.xls]

## Sheet: over_2_fold
ID	Fold change(mutant/WT)	P.Value	adj.P.Val	Notes
PA0045_at	2.28482	0.000669118	0.0107166	Hypothetical lipoprotein. Homolog of CsgG.
PA0067_prlC_at	2.00186	0.000703803	0.0109275	75% similarity to oligopeptidase A.
PA0102_at	0.457371	0.00122829	0.0146402	probable carbonic anhydrase
PA0129_gabP_at	2.60276	5.45e-06	0.00116507	bauD.Amino acid permease
PA0130_at	2.09794	0.000411835	0.00827843	bauC. 3-Oxopropanoate dehydrogenase
PA0167_at	2.37887	6.62e-05	0.00303982	Bacterial regulatory proteins, tetR family signature
PA0296_s_at	2.24021	4.65e-05	0.00251638	spuI/pauA1. Glutamylpolyamine synthetase
PA0298_at	2.35583	0.000117216	0.00421692	spuB/pauA2. Glutamylpolyamine synthetase
PA0509_nirN_at	0.289542	0.000279621	0.00659024	Genes involved in denitrification processes
PA0510_at	0.236678	1.45e-05	0.00163807	Genes involved in denitrification processes
PA0511_nirJ_at	0.170906	0.00019171	0.00557186	Genes involved in denitrification processes
PA0512_at	0.391575	2.19e-05	0.00190664	Genes involved in denitrification processes
PA0513_at	0.218148	4.9e-05	0.00256116	Genes involved in denitrification processes
PA0514_nirL_at	0.170435	0.000320772	0.00710644	Genes involved in denitrification processes
PA0515_at	0.112249	0.00062266	0.0103415	Genes involved in denitrification processes
PA0516_nirF_at	0.177248	5.16e-05	0.0026494	Genes involved in denitrification processes
PA0517_nirC_at	0.11278	0.00102188	0.0133265	Genes involved in denitrification processes
PA0518_nirM_at	0.0834349	0.000644462	0.010562	Genes involved in denitrification processes
PA0519_nirS_at	0.0746271	0.0008355	0.0119357	Genes involved in denitrification processes
PA0534_at	2.02632	5.66e-05	0.00280378	pauB1. FAD-dependent oxidoreductase
PA0610_prtN_at	0.450399	5.72e-05	0.0028141	transcriptional regulator PrtN. PyocinActivator
PA0612_i_at	0.431636	0.000362091	0.00757567	prtB. DnaK suppressor protein
PA0614_at	0.282222	1.22e-05	0.00159919	hypothetical. Transmembrane protein
PA0617_at	0.362225	1.13e-05	0.0015323	phage protein
PA0618_at	0.391723	2.61e-05	0.00201916	phage protein
PA0620_at	0.373057	1.94e-06	0.000820053	phage protein
PA0622_at	0.367623	6.01e-06	0.00116507	phage protein
PA0639_at	0.378177	3e-05	0.00209556	phage protein
PA0643_at	0.383737	2.36e-06	0.000820053	phage protein
PA0743_at	0.426785	0.00149689	0.0163903	probable 3-hydroxyisobutyrate dehydrogenase
PA0866_aroP2_at	3.86238	4.51e-05	0.00246451	aromatic amino acid transport protein AroP2
PA0887_acsA_at	2.99687	0.000127471	0.00432231	acsA. acetyl-coenzyme A synthetase
PA0911_at	0.373835	2.08e-05	0.00188857	Hypothetical protein.
PA1070_braG_at	2.02231	0.000283364	0.00663431	branched-chain amino acid transport protein BraG
PA1072_braE_at	2.28513	0.000295012	0.00675906	branched-chain amino acid transport protein BraE
PA1150_pys2_at	0.414862	6.51e-07	0.000640746	pys2. pyocin S2
PA1338_ggt_at	2.53875	0.000864815	0.0121486	ggt. gamma-glutamyltranspeptidase precursor. Amino acid biosynthesis and metabolism
PA1494_at	0.346192	9.05e-06	0.00144319	conserved hypothetical protein. Contains type I secretion signal.
PA1545_at	0.423253	2.74e-05	0.00201916	hypothetical protein
PA1732_at	0.31373	0.000100405	0.00379737	conserved hypothetical protein. May be involved in Amino acid transport and metabolism
PA1736_at	0.479529	0.000507398	0.00923966	probable acyl-CoA thiolase
PA1737_at	0.494243	0.000666923	0.0107166	probable 3-hydroxyacyl-CoA dehydrogenase
PA1757_thrH_at	3.01032	9.68e-06	0.00146404	homoserine kinase
PA1818_at	2.7489	1.88e-05	0.00185052	ldcA.lysine-specific pyridoxal 5'-phosphate-dependent carboxylase, LdcA
PA1978_at	2.2447	9.69e-05	0.00368899	response regulator ErbR. Involved in ethanol oxidation pathway.
PA1983_exaB_at	2.33625	0.000203782	0.00569818	cytochrome c550
PA2015_at	2.18575	0.000150508	0.00469838	liuA. putative isovaleryl-CoA dehydrogenase
PA2080_at	2.02494	7.38e-05	0.00320564	kynU. kynureninase KynU.
PA2081_at	2.32637	0.000336266	0.00730262	kynurenine formamidase, KynB
PA2134_at	0.14952	3.6e-05	0.00222537	hypothetical protein. Contains type I secretion signal.
PA2146_i_at	0.100345	4.13e-06	0.00110857	conserved hypothetical protein
PA2169_at	0.340693	0.00145921	0.0161272	hypothetical protein
PA2174_at	0.266371	1.69e-05	0.00174753	hypothetical protein
PA2190_at	0.171138	1.48e-05	0.00163807	conserved hypothetical protein
PA2204_at	2.53407	0.000132202	0.00435751	probable binding protein component of ABC transporter. Periplasmic protein
PA2329_at	2.66037	2.34e-06	0.000820053	probable ATP-binding component of ABC transporter. Cytoplamic membrane
PA2445_gcvP2_at	2.09419	3.84e-05	0.00222588	gcvP2. glycine cleavage system protein P2
PA2446_gcvH2_at	3.29014	9.77e-07	0.000640746	glycine cleavage system protein H2
PA2531_at	0.312464	2.08e-06	0.000820053	probable aminotransferase
PA2570_pa1L_at	0.121926	0.000417205	0.00831591	LecA
PA2711_at	2.05324	0.000384798	0.00780175	probable periplasmic spermidine/putrescine-binding protein
PA2788_at	0.408336	0.000969417	0.0128805	probable chemotaxis transducer
PA2843_at	2.78126	0.000462474	0.00873968	probable aldolase
PA2862_lipA_at	2.61862	0.00636288	0.0399621	lactonizing lipase precursor
PA2937_at	0.285919	3.84e-05	0.00222588	hypothetical protein
PA2945_at	2.55653	3.22e-06	0.001	conserved hypothetical protein
PA2946_at	2.54153	3.08e-05	0.00209556	hypothetical protein
PA3032_at	0.394401	0.00013857	0.00447015	cytochrome c Snr1
PA3234_at	2.20858	0.00215931	0.0207153	probable sodium:solute symporter
PA3235_at	2.3036	0.0025076	0.023031	conserved hypothetical protein
PA3284_at	0.483132	8.94e-05	0.00351791	hypothetical protein
PA3356_at	2.08618	6.65e-05	0.00303982	Glutamylpolyamine synthetase PauA5
PA3361_at	0.197608	6.08e-05	0.00291732	lecB. fucose-binding lectin PA-IIL. (lecB is required for TFP biogenesis)
PA3365_at	2.17564	0.00093275	0.0126199	probable chaperone
PA3393_nosD_at	0.376237	0.0001316	0.00435751	Denitrification gene
PA3394_nosF_at	0.280776	0.000242098	0.00613039	Denitrification gene
PA3396_nosL_at	0.449864	0.00029459	0.00675906	Denitrification gene
PA3407_hasAp_at	0.430156	0.000610832	0.0102384	heme acquisition protein HasAp
PA3415_at	0.327412	0.000439639	0.00857312	probable dihydrolipoamide acetyltransferase
PA3416_at	0.301523	0.000650652	0.0106045	probable pyruvate dehydrogenase E1 component, beta chain
PA3417_at	0.313526	0.000531589	0.00941855	probable pyruvate dehydrogenase E1 component, alpha subunit
PA3479_rhlA_at	0.221479	0.000443536	0.00857312	rhlA
PA3520_at	0.165134	1.5e-05	0.00163807	hypothetical protein
PA3539_at	2.60266	0.00260293	0.0234511	conserved hypothetical protein
PA3836_at	2.12201	1.9e-05	0.00185052	hypothetical protein
PA3837_at	2.76746	4.33e-06	0.00110948	probable permease of ABC transporter
PA3872_narI_at	0.269538	0.00845996	0.0479857	respiratory nitrate reductase gamma chain. narI
PA3920_at	0.396189	0.00186774	0.0189341	probable metal transporting P-type ATPase
PA3923_at	2.5586	0.00223065	0.0211021	hypothetical protein
PA4033_at	4.04484	3.66e-05	0.00222537	MucE
PA4129_at	2.2747	0.00212923	0.0206252	hypothetical protein
PA4130_at	2.35861	5.98e-05	0.00289352	probable sulfite or nitrite reductase
PA4182_at	2.4271	8.6e-06	0.00144319	hypothetical protein
PA4211_g_at	0.3864	0.00533213	0.0360362	phzB1. probable phenazine biosynthesis protein
PA4294_at	0.478541	0.000123438	0.00423423	hypothetical protein
PA4442_cysN_at	2.27674	0.00020938	0.00576171	ATP sulfurylase GTP-binding subunit/APS kinase
PA4443_cysD_at	2.18992	0.00137386	0.0157549	ATP sulfurylase small subunit
PA4448_hisD_at	2.0471	0.00139809	0.0158324	histidinol dehydrogenase
PA4655_hemH_at	2.46746	0.000329922	0.00723067	hemH. Ferrochelatase.
PA4675_at	2.22273	2.69e-05	0.00201916	probable TonB-dependent receptor
PA4703_at	0.293448	0.000696033	0.01087	hypothetical protein
PA4843_at	3.99339	0.000136526	0.00445924	probable two-component response regulator
PA5098_hutH_at	2.16755	0.00184589	0.0187448	histidine ammonia-lyase
PA5100_hutU_at	2.58342	3.7e-05	0.00222588	urocanase
PA5131_pgm_at	2.03314	0.000621528	0.0103415	phosphoglycerate mutase
PA5154_at	2.25207	2.72e-05	0.00201916	probable permease of ABC transporter
PA5168_at	2.36724	0.000175597	0.00520615	DctQ
PA5169_at	2.9902	1.45e-05	0.00163807	DctM
PA5312_at	2.09941	0.000103575	0.00386766	PauC. Aldehyde dehydrogenase
PA5313_at	2.35793	0.000330895	0.00723067	gabT2. Transaminase
PA5429_aspA_at	2.25649	0.000621922	0.0103415	aspartate ammonia-lyase
PA5519_at	2.3865	0.00198446	0.0196119	conserved hypothetical protein
